# Supplementary material for: Re.Ger.O.P.: An Integrated Project for the Recovery of Ancient and Rare Olive Germplasm
Source: Front Plant Sci. 2020 Feb 20;11:73. doi: 10.3389/fpls.2020.00073 (PMC7044272; doi:10.3389/fpls.2020.00073)
Supplement: Supplementary file 1 [file DataSheet_1.xlsx]

## Sheet: Supplementary Table 1
	Supplementary Table 1. a) List of the accessions under investigation. Accessions name, Re.Ger.O.P code, collection site (origin and province), age of set, purpose and type of analysis performed are reported.											*1 Age of set 1: from 1 to 50 years 2: from 50 to 100 years 3: over 100 years
	b) List of references cultivars used for the molecular analysis.
	a)	INFORMATION ABOUT COLLECTED MATERIAL						CHARACTERIZATION
	N.	GENOTYPE NAME	CODE	ORIGIN	PROVINCES	AGE OF SET*1	PURPOSE (oil, table, double)	MORPHOLOGICAL	MOLECULAR	TECHNOLOGICAL*2	PHITOSANITARY STATUS
	1	ARBEQUINA TYPE	RBQ0A463MAGN	ASCOLI SATRIANO	FOGGIA	1	oil	√	√	√ (5)		*2 For technological analyses, accession code used for loading plot and score plot reported in Supplementary Fig. 3, is in parentheses.
	2	BAMBINA	BMB0E155RAGU	GRAVINA IN PUGLIA	BARI	3	double		√		√
	3	BAMBINA GRAVINA	BMB0E155PEPE	GRAVINA IN PUGLIA	BARI	3	double		√		√
	4	BARONE DI MONTEPROFICO	BRN0B822TREM	CARPIGNANO SALENTINO	LECCE	1	oil	√	√		√
	5	BIANCA	BNC0C424SALO	CEGLIE MESSAPICA	BRINDISI	1	oil		√	√ (29)	√
	6	BUTIRRA DI MELPIGNANO	BTR0F117GAET	MELPIGNANO	LECCE	2	double	√	√		√
	7	CADUTA MORTA	CDT0L109BELL	TERLIZZI	BARI	1	double		√		√
	8	CANNELLINO	CNN0I800DEMI	SOLETO	LECCE	2	oil		√
	9	CANUA 1	CNA0A893MONT	BITONTO	BARI	2	double		√		√
	10	CANUA 2	CNA0A893CARR	BITONTO	BARI	2	double	√	√
	11	CANUA P1	CNA2A893SORG	BITONTO	BARI	2	double		√		√
	12	CAZZALORA	CZZ0A514PACE	AVETRANA	TARANTO	2	double		√		√
	13	CAZZINICCHIA	CZZ0A662CAMP	BARI	BARI	2	oil		√
	14	CELLINA 1	CLL1B822TREM	CARPIGNANO SALENTINO	LECCE	1	oil	√	√		√
	15	CELLINA 2	CLL2B822TREM	CARPIGNANO SALENTINO	LECCE	1	oil	√	√
	16	CELLINA 3	CLL3B822TREM	CARPIGNANO SALENTINO	LECCE	1	oil	√	√
	17	CELLINA 4	CLL4B822TREM	CARPIGNANO SALENTINO	LECCE	1	oil	√	√		√
	18	CELLINA 5	CLL5B822TREM	CARPIGNANO SALENTINO	LECCE	1	oil	√	√
	19	CELLINA 6	CLL6B822TREM	CARPIGNANO SALENTINO	LECCE	1	oil	√	√		√
	20	CELLINA 7	CLL7B822TREM	CARPIGNANO SALENTINO	LECCE	1	oil	√	√		√
	21	CELLINA 8	CLL8B822TREM	CARPIGNANO SALENTINO	LECCE	1	oil	√	√		√
	22	CICIULARA	CCL0E538CENT	LEQUILE	LECCE	2	double	√	√
	23	CIDDINA	CDD0I641MASC	SERRACAPRIOLA	FOGGIA	2	double		√
	24	COLMONA	CLM0E036GIRI	GINOSA	TARANTO	3	double		√		√
	25	COLOZZESE	CLZ0B822TREM	CARPIGNANO SALENTINO	LECCE	1	oil	√	√		√
	26	CORNALE	CRN0C424VENE	CEGLIE MESSAPICA	BRINDISI	3	double	√	√	√ (6)	√
	27	CORNETTO CHIEUTI	CRN0C633DINO	CHIEUTI	FOGGIA	3	double	√	√		√
	28	CORNOLA	CRN0B822TREM	CARPIGNANO SALENTINO	LECCE	1	oil	√	√		√
	29	CORNULARA	CRN0E538CENT	LEQUILE	LECCE	2	oil	√	√		√
	30	CRNLECCHIE	CRN0E038CARD	GIOIA DEL COLLE	BARI	3	double		√
	31	DAOLI	DLI0C424VENE	CEGLIE MESSAPICA	BRINDISI	2	double	√	√		√
	32	DI CANNA	DCN0G787DILO	POLIGNANO A MARE	BARI	3	double		√		√
	33	DOLCE DI CASSANO	DLC0B998SPIN	CASSANO DELLE MURGE	BARI	2	double	√	√	√ (7)	√
	34	DOLCE DI SANNICANDRO	DLC0A892RUTI	SANNICANDRO DI BARI	BARI	2	double	√	√
	35	DOLCE PAESANA	DLC0A894TROT	BITRITTO	BARI	2	double	√	√		√
	36	DONNA FRANCESCA	DNF0F262MAST	MODUGNO	BARI	2	oil		√		√
	37	DRITTA 1	DRT0A015ROFI	ACCADIA	FOGGIA	2	oil	√	√	√ (8)	√
	38	DRITTA 2	DRT0A015LEPO	ACCADIA	FOGGIA	2	oil		√		√
	39	FRA MICHELE	FRM0A225SCIA	ALTAMURA	BARI	2	double		√		√
	40	FRAGILE	FRG0A893COLA	BITONTO	BARI	2	double	√	√		√
	41	FRAGOLINO	FRG0C633PISC	CHIEUTI	FOGGIA	2	double	√	√	√ (9)	√
	42	GRAPPA	GRP0G187VERA	OSTUNI	BRINDISI	2	double	√	√		√
	43	GRAPPOLO	GRP0D508LEGR	FASANO	BRINDISI	3	oil		√	√ (30)	√
	44	GROSSA DI SPAGNA	GRS0A463MAGN	ASCOLI SATRIANO	FOGGIA	2	double	√	√		√
	45	KORONEIKI TYPE	KRN0A463MAGN	ASCOLI SATRIANO	FOGGIA	1	oil	√	√
	46	LAMA NISI	LMN0G187MONT	CEGLIE MESSAPICA	BRINDISI	2	double		√	√ (31)	√
	47	LCELLIN	LCL0C134BELL	CASTELLANA GROTTE	BARI	2	double		√		√
	48	LEUCOCARPA 1	LCC0A463MAGN	ASCOLI SATRIANO	FOGGIA	2	oil	√	√	√ (1)	√
	49	LEUCOCARPA 2	LCC0A463ROCC	ASCOLI SATRIANO	FOGGIA	2	oil	√	√	√ (11)
	50	LIMONGELLA	LMN0G787LAGH	POLIGNANO A MARE	BARI	2	double		√	√ (12)	√
	51	LUNGA DOLCE S. SEVERO	LNG0I158PICC	SAN SEVERO	FOGGIA	2	double		√		√
	52	MAGGIORATA - TROTTI	MGG0A892TROT	BITETTO	BARI	2	double	√	√
	53	MARINA	MRN0I158MALI	SAN SEVERO	FOGGIA	2	oil		√		√
	54	MARINESE	MRN0C514TUMM	CERIGNOLA	FOGGIA	2	oil	√	√	√ (2)	√
	55	MARTUCCI 1	MRT1L571MART	VALENZANO	BARI	1	double	√	√		√
	56	MARTUCCI 2	MRT2L571MART	VALENZANO	BARI	1	double		√		√
	57	MATARRESE	MTR0L472CARE	TURI	BARI	2	oil		√		√
	58	MELE	MLE0A662CAMP	BARI	BARI	2	double		√
	59	MELILL 1	MLL1H986IERO	SAN MARCO LA CATOLA	FOGGIA	2	double		√		√
	60	MELILL 2	MLL2H986IERO	SAN MARCO LA CATOLA	FOGGIA	2	double		√		√
	61	MENNELLA	MNN0C424VENE	CEGLIE MESSAPICA	BRINDISI	3	oil	√	√	√ (13)	√
	62	MOROSINO	MRS0L273PIAN	TORREMAGGIORE	FOGGIA	3	double	√	√	√ (14)	√
	63	NOCELLA	NCL0I172BENE	SANTA CESAREA TERME	LECCE	2	double		√		√
	64	NOLCA 1	NLC0A839CECI	BITONTO	BARI	2	double	√	√
	65	NOLCA 2	NLC0A883DEFE	BISCEGLIE	BAT	2	double		√	√ (3)	√
	66	OGLIAROLA 01	OGL0L484MAST	UGENTO	LECCE	2	oil	√	√
	67	OGLIAROLA 1	OGL1B822TREM	CARPIGNANO SALENTINO	LECCE	1	oil	√	√		√
	68	OGLIAROLA 2	OGL2B822TREM	CARPIGNANO SALENTINO	LECCE	1	oil	√	√		√
	69	OGLIAROLA 3	OGL3B822TREM	CARPIGNANO SALENTINO	LECCE	1	oil	√	√		√
	70	OGLIAROLA 4	OGL4B822TREM	CARPIGNANO SALENTINO	LECCE	1	oil	√	√		√
	71	OGLIAROLA 5	OGL5B822TREM	CARPIGNANO SALENTINO	LECCE	1	oil	√	√		√
	72	OGLIAROLA 6	OGL6B822TREM	CARPIGNANO SALENTINO	LECCE	1	oil	√	√		√
	73	OGLIAROLA 7	OGL7B822TREM	CARPIGNANO SALENTINO	LECCE	1	oil	√	√		√
	74	OGLIAROLA 8	OGL8B822TREM	CARPIGNANO SALENTINO	LECCE	1	oil	√	√		√
	75	OGLIAROLA	GLR0H986IERO	SAN MARCO LA CATOLA	FOGGIA	3	oil		√		√
	76	OGLIAROLA BICCARI	GLR0A854DADD	BICCARI	FOGGIA	3	oil	√	√	√ (15)	√
	77	OLEASTER	LST0A463MAGN	ASCOLI SATRIANO	FOGGIA	3	double	√	√	√ (16)
	78	OLIVA BIANCA	LVB0H926FIOR	S.GIOVANNI ROTONDO	FOGGIA	3	oil	√	√
	79	OLIVA DOLCE	LVD0F027MOND	MASSAFRA	TARANTO	3	double	√	√		√
	80	OLIVETTA	LVT0L109BELL	TERLIZZI	BARI	3	oil	√	√
	81	OLIVO DA SALARE	DSL0A015SCON	ACCADIA	FOGGIA	2	double		√
	82	ORNELLA	ORN0B822TREM	CARPIGNANO SALENTINO	LECCE	1	double	√	√		√
	83	PASOLA OSTUNI	PSL0G187MONT	OSTUNI	BRINDISI	2	double		√	√ (17)	√
	84	PASOLINA	PSL0C134DILO	CASTELLANA GROTTE	BARI	2	double		√	√ (32)	√
	85	PASSA DOLCE (MELE)	PSS0C514TUMM	CERIGNOLA	FOGGIA	2	double	√	√
	86	PENDOLINO TYPE1	PND1A463MAGN	ASCOLI SATRIANO	FOGGIA	1	oil	√	√
	87	PENDOLINO TYPE2	PND2A463MAGN	ASCOLI SATRIANO	FOGGIA	1	oil	√	√
	88	PEPPERINELLA CHIEUTI 1	PPP0C633SERV	CHIEUTI	FOGGIA	3	double		√		√
	89	PEPPERINELLA CHIEUTI 2	PPP0C633VITI	CHIEUTI	FOGGIA	3	double		√		√
	90	PEPPINO LEO	PPP0B998PETR	CASSANO DELLE MURGE	BARI	2	table	√	√	√ (4)	√
	91	PERANZANA 1	PNR0C633PALM	CHIEUTI	FOGGIA	2	double	√	√
	92	PERANZANA 2	PRN0I158PICC	SAN SEVERO	FOGGIA	2	double		√		√
	93	PERANZANA 3	PRN0I158RUSS	SAN SEVERO	FOGGIA	2	double		√		√
	94	PIANGENTE PRODUTTIVA	PNG0A893COLA	BITONTO	BARI	2	oil	√	√		√
	95	PICCOLINA	PCC0E155PARI	GRAVINA IN PUGLIA	BARI	2	oil	√	√
	96	PINZUTA 1	PNZ0F376DONG	MONOPOLI	BARI	2	oil		√		√
	97	PIZZUTA 2	PZZ1M132GRAZ	VOLTURINO	FOGGIA	2	oil		√		√
	98	PIZZUTA ESTERNA GRAZIANO	PZZ2M132GRAZ	VOLTURINO	FOGGIA	2	oil		√	√ (18)	√
	99	PIZZUTA SEPPUNISI	PZZ0C424MONT	CEGLIE MESSAPICA	BRINDISI	2	oil		√		√
	100	PIZZUTELLA 1	PPZ0H645CAPT	RUVO DI PUGLIA	BARI	2	oil	√	√
	101	PIZZUTELLA 2	PZZ0A893SORG	BITONTO	BARI	2	oil	√	√	√ (19)
	102	PIZZUTOLA	PZZ0A662CAMP	BARI	BARI	2	oil		√
	103	PRIMAMEZZANA 3	PRM3H926MORC	S.GIOVANNI ROTONDO	FOGGIA	2	double	√	√		√
	104	PRIMAMEZZANA 4	PRM4H926MORC	S.GIOVANNI ROTONDO	FOGGIA	2	double	√	√		√
	105	PROVENZALE	PRV0C633PALM	CHIEUTI	FOGGIA	2	double	√	√		√
	106	PROVENZALE CHIEUTI (FG)	PRV0C633PISC	CHIEUTI	FOGGIA	2	double		√		√
	107	PRUVENZALE	PRV0H986IERO	SAN MARCO LA CATOLA	FOGGIA	2	double		√		√
	108	RACIOPPA 1	RCP0A055PIRO	ADELFIA	BARI	2	oil		√
	109	RACIOPPA 2	RCP0A892CHIM	BITETTO	BARI	2	oil	√	√	√ (20)	√
	110	RACIUEPP	RCP0A893COLA	BITONTO	BARI	2	oil		√		√
	111	RAVECE 1	RVC0G312CALI	PANNI	FOGGIA	3	oil	√	√		√
	112	RAVECE 2	RCV0G125MICH	ORSARA DI PUGLIA	FOGGIA	3	oil		√		√
	113	ROSCIOLA 1	RSC0C633PALM	CHIEUTI	FOGGIA	3	oil	√	√
	114	ROSCIOLA 2	RSC0I641FERR	SERRACAPRIOLA	FOGGIA	3	oil	√	√		√
	115	ROSCIOLA SERRA	RSC2I641FERR	SERRACAPRIOLA	FOGGIA	3	oil		√		√
	116	ROSCIOLONE	RSL0I641FERR	SERRACAPRIOLA	FOGGIA	3	double	√	√
	117	ROTONDELLA 1	RTN0C514TUMM	CERIGNOLA	FOGGIA	3	double		√		√
	118	ROTONDELLA 2	RTN0I158MALI	SAN SEVERO	FOGGIA	3	double		√		√
	119	ROTONDELLA O ROSCIOLA	RTN0G604DERO	PIETRAMONTECORVINO	FOGGIA	3	double		√		√
	120	RUMANELLA 1	RMN0H986IERO	SAN MARCO LA CATOLA	FOGGIA	3	double		√		√
	121	RUMANELLA 2	RMN0I158MALI	SAN SEVERO	FOGGIA	3	double		√		√
	122	RUMANELLA GRAZIANO INTERNA	RMN1M132GRAZ	VOLTURINO	FOGGIA	3	double	√	√	√ (21)	√
	123	RUMANELLONE	RML0H986IERO	SAN MARCO LA CATOLA	FOGGIA	3	double		√		√
	124	S. GIOVANNI	SNG0I053SORA	SANNICANDRO DI BARI	BARI	2	double	√	√	√ (22)	√
	125	SAN FRANCESCO	SNF0A883BELL	BISCEGLIE	BARLETTA-ANDRIA-TRANI	2	oil	√	√		√
	126	SANGUINELLA	SNG0G312MORS	PANNI	FOGGIA	2	double	√	√		√
	127	SANNICANDRESE	SNN0I053CHIM	SANNICANDRO DI BARI	BARI	2	double	√	√	√ (24)	√
	128	SANTA CATERINA	SCT0A854DADD	BICCARI	FOGGIA	2	oil		√		√
	129	SANT'AGOSTINO	STG0C514TUMM	CERIGNOLA	FOGGIA	2	table	√	√
	130	SARACINA SELVATICA	SRC0I800DEMI	SOLETO	LECCE	2	double		√
	131	SENZA PANE	SNZ0B998TROT	CASSANO DELLE MURGE	BARI	2	table		√		√
	132	SEPPUNISI	SPP1C424MONT	CEGLIE MESSAPICA	BRINDISI	2	double		√	√ (33)	√
	133	SESSANA	SSS0G187MONT	OSTUNI	BRINDISI	2	oil		√		√
	134	SIGNORA FRANCESCA	SGF0I053SORA	SANNICANDRO DI BARI	BARI	2	oil	√	√	√ (23)	√
	135	SILETTA NISI	SLT0C424MONT	CEGLIE MESSAPICA	BRINDISI	2	oil	√	√	√ (25)
	136	SILLETTA1	SLL0H643PIRO	RUTIGLIANO	BARI	2	oil		√	√ (34)	√
	137	SILLETTA2	SLL0I053SORA	SANNICANDRO DI BARI	BARI	2	oil	√	√	√ (26)
	138	SILLETTI	SLL0L220CIVI	TORITTO	BARI	2	oil		√		√
	139	SPACCATELLA	SPC0I158MALI	SAN SEVERO	FOGGIA	2	double		√		√
	140	SPERONE GALLO INTERNO, FRANTOIO	SPR0M132GRAZ	VOLTURINO	FOGGIA	2	double	√	√		√
	141	SPERONE GROSSA SESSANA	SPR0G187MONT	OSTUNI	BRINDISI	2	double		√		√
	142	SPINA	SPN0C424VENE	CEGLIE MESSAPICA	BRINDISI	3	double		√	√ (27)	√
	143	STELLETTA	STL0G291SORG	PALO DEL COLLE	BARI	2	double	√	√		√
	144	STINGI O PENDOLINO	STN0M132GRAZ	VOLTURINO	FOGGIA	2	oil		√		√
	145	TERMITE DEL MEDICO	TRM0F262MAST	MODUGNO	BARI	3	double		√		√
	146	TERMITE DI BITETTO1	TRM0A893CECI	BITONTO	BARI	2	double	√	√
	147	TERMITE DI BITETTO2	TRM0A892RUTI	BITETTO	BARI	2	double		√		√
	148	TONDA DOLCE PICCOLANTONIO	TND0I158PICC	SAN SEVERO	FOGGIA	2	double		√		√
	149	TONDA OSTUNI	TND0G187MONT	OSTUNI	BRINDISI	2	double		√		√
	150	TONDINA	TND0I158RUSS	SAN SEVERO	FOGGIA	1	double		√		√
	151	TORREMAGGIORE	TRR0L273SACC	TORREMAGGIORE	FOGGIA	2	oil	√	√
	152	TORREMAGGIORESE	TRM0I158PIAN	TORREMAGGIORE	FOGGIA	2	oil	√	√	√ (28)	√
	153	TRIGNA	TRG0A015LEPO	ACCADIA	FOGGIA	3	oil		√		√
	154	TRIGNO	TRG0A015PIRR	ACCADIA	FOGGIA	3	oil	√	√		√
	155	TUNNELLA	TNN0C633PISC	CHIEUTI	FOGGIA	2	oil	√	√		√
	156	UACCDAIN	CCD0A893SORG	BITONTO	BARI	2	double	√	√		√
	157	UACCIDIN 2	CCD0I053SORG	SANNICANDRO DI BARI	BARI	2	double		√		√
	158	UCCELLINA O ZIBIFERO	CCL0I072ROVE	SAN PAOLO DI CIVITATE	FOGGIA	2	double	√	√		√
	159	UNKNOWN 6	SCN0L484MAST	UGENTO	LECCE	2	double	√	√
	160	UNKNOWN 7	SCN0L776ANTO	VERNOLE	LECCE	3	double	√	√
	161	UNKNOWN C	SCN0I800CAMP	SOLETO	LECCE	2	double		√
	162	UNKNOWN 1	SCN0A893SORG	BITONTO	BARI	2	double	√	√
	163	UNKNOWN (SPERONE DI GALLO)	SCN0M132MELI	VOLTURINO	FOGGIA	3	double	√	√
	164	UNKNOWN (GULLIVER)	SCN0C633PALM	CHIEUTI	FOGGIA	3	double	√	√
	165	UNKNOWN 01	SCN0B822TREM	CARPIGNANO SALENTINO	LECCE	2	double	√	√		√
	166	UNKNOWN 2 BENE	SCN2I172BENE	SANTA CESAREA TERME	LECCE	2	double		√
	167	UNKNOWN 13	SCN3A893COLA	BITONTO	BARI	2	double	√	√	√ (10)	√
	168	UNKNOWN 4	SCN4A893COLA	BITONTO	BARI	2	double		√
	169	UNKNOWN DA MENSA	SDM0A893COLA	BITONTO	BARI	2	table		√		√
	170	UNKNOWN GRAZIANO	SCN2M132GRAZ	VOLTURINO	FOGGIA	2	double		√		√
	171	UNKNOWN SECOLARE	SCN0C633COMU	CHIEUTI	FOGGIA	3	double	√	√
	172	UNKNOWN TROIA	SCN0L447GUAD	TROIA	FOGGIA	3	double	√	√
	173	UNKNOWN14	SCN1A893COLA	BITONTO	BARI	2	double	√	√		√
	174	UNKNOWN 2 COLA	SCN2A893COLA	BITONTO	BARI	2	double		√		√
	175	UOVO DI PICCIONE	VDP0F027MOND	MASSAFRA	TARANTO	2	double		√		√
	176	USCIANA	USC0B822TREM	CARPIGNANO SALENTINO	LECCE	2	table	√	√		√
	177	ZIBIMBOLO	ZBM0I158MALI	SAN SEVERO	FOGGIA	1	oil		√		√
	b)	Cultivars used as references for the molecular analyses
	N.	ACCESSION NAME	ORIGIN
	1	ASCOLANA TENERA	MARCHE
	2	BELLA DI CERIGNOLA	PUGLIA
	3	CALIPA	CALABRIA
	4	CANNAVÀ	CALABRIA
	5	CAROLEA	PUGLIA
	6	CELLINA DI NARDÒ	PUGLIA
	7	CERASELLA	PUGLIA
	8	CICIARIELLO	CALABRIA
	9	CIMA DI BITONTO	PUGLIA
	10	CIMA DI MELFI	BASILICATA
	11	CIMA DI MOLA	PUGLIA
	12	CIPRESSINO	TOSCANA
	13	COLMONA	PUGLIA
	14	CORATINA	PUGLIA
	15	CORATINA SIMILE	PUGLIA
	16	CORNIOLA	PUGLIA
	17	CORSICANA	SARDEGNA
	18	CU TORTIGLIONE	ABRUZZO
	19	DOLCECASSANO	PUGLIA
	20	DONNAFRANCESCA	PUGLIA
	21	DONNA GIULIETTA	PUGLIA
	22	DRITTA	ABRUZZO
	23	FRANTOIANA	PUGLIA
	24	FRANTOIO	NATIONAL
	25	GENTILE DELL'AQUILA)	ABRUZZO
	26	GRAPPOLO	PUGLIA
	27	LECCINO	NATIONAL
	28	MAIATICA	BASILICATA
	29	NOCELLARA DEL BELICE	SICILIA
	30	NOCIARA	PUGLIA
	31	NOLCA	PUGLIA
	32	NOSTRALE	PUGLIA
	33	OGLIAROLA	PUGLIA
	34	OGLIAROLA GARGANICA	PUGLIA
	35	OGLIAROLA SALENTINA	PUGLIA
	36	OGLIASTRO	NATIONAL
	37	OLIVAROSSA	PUGLIA
	38	PASOLA	PUGLIA
	39	PASOLAANDRIA	PUGLIA
	40	PERANZANA-DPV	PUGLIA
	41	PICHOLINE	NATIONAL
	42	PIZZUTELLA	PUGLIA
	43	RACIOPPA	PUGLIA
	44	ROTONDELLA-DPV	CALABRIA
	45	RT1 MORAIOLO	UMBRIA
	46	RT2 DRITTA	UMBRIA
	47	RT3 TONDA IBLEA	SICILIA
	48	RT4 PENDOLINO	TOSCANA
	49	RT5 CAROLEA	CALABRIA
	50	S.AGOSTINO	PUGLIA
	51	SEMIDANA	SARDEGNA
	52	SILLETTA	PUGLIA
	53	SIMONE	PUGLIA
	54	SIVIGLIANA	PUGLIA
	55	TAGGIASCA	LIGURIA
	56	TERMITE DI BITETTO	PUGLIA
	57	TONDA DI FILOGASO	CALABRIA
	58	TOSCANINA	PUGLIA
	59	ZAFARANA	PUGLIA

## Sheet: Supplementary Table 2
	Supplementary Table 2. Morphological descriptors and codes of the simplified UPOV list used for the morphological characterization of olive accessions.
	ORGAN	DESCPRIPTOR	CODE
	Leaf	1. shape	F_for
		2. length	F_lun
		3. width	F_lar
	Fruit	1. shape	D_for
		2. symmetry	D_sim
		3. position of maximum diameter	D_pdm
		4. shape of apex	D_api
		5. mucron	D_umb
		6. shape of base	D_bas
		7. number of lenticels	D_nul
		8. size of lenticels	D_dil
		9. weight	D_pef
		10. length	D_lun
		11. width	D_lar
	Stone	2. shape	E_for
		2. symmetry	E_sim
		3. position of maximum diameter	E_pdm
		4. shape of apex	E_api
		5. mucron	E_tera
		6. surface	E_sup
		7. number of groovings	E_nus
		8. weight	E_pef
		9. length	E_lun
		10. width	E_lar

## Sheet: Supplementary Table 3
	Supplementary Table 3. Discrete data matrix for morphological data used for the morphological dendrogram implemented in Darwin. Each morphological descriptor includes 2 to 4 classes.
	n° of class	F_for	F_lun	F_lar	D_for	D_sim	D_pdm	D_api	D_umb	D_bas	D_nul	D_dil	D_pef	D_lun	D_lar	E_for	E_sim	E_pdm	E_api	E_tera	E_sup	E_nus	E_pef	E_lun	E_lar
	1	Elliptic	36.17<48.09	8.72<11.59	Elongated	Slighltly asymmetric	Central	Round	Present	Truncated	Many	Small	0.52<2.6	10.6<16.675	8.57<12.12	Elliptic	Slighltly asymmetric	Central	Round	Absent	Rough	High	0.2<0.575	10.65<14.51	5<6.88
	2	Elliptic-lanceolate	48.09<60.01	11.59<14.47	Elliptic	Asymmetric	Apical	Pointed	Absent	Rounded	Rare	Big	2.6<4.68	16.675<22.75	12.12<15.67	Elongeated	Asymmetric	Apical	Pointed	Present	Smooth	Medium	0.575<0.95	14.51<18.37	6.88<8.76
	3	Lanceolate	60.01<71.93	14.47<17.34	Rounded	Symmetric	Basal	-	-	-	-	-	4.68<6.76	22.75<28.825	15.67<19.22	Oval	Symmetric	Basal	-	-	Scabrous	Low	0.95<1.325	18.37<22.23	8.76<10.68
	4	-	71.93<83.85	17.34<20.22	-	-	-	-	-	-	-	-	6.76<8.85	28.825<34.9	19.22<22.8	-	-	-	-	-	-	-	1.325<1.7	22.23<26.1	10.68<12.52

## Sheet: Supplementary Table 4
	Supplementary Table 4. List of the 11 microsatellite markers (SSR) used for molecular characterization of olive accessions. For each SSR, the identification code (SSR ID), repeat motif, primer sequence, bibliographic reference and annealing temperature (Ta) are reported.
	SSR ID	Repeat motif	Primer sequence (5'-3')	Bibliographic reference	Ta
	DCA03 (6-FAM)	(GA)19	F 5’-CCCAAGCGGAGGTGTATATTGTTAC-3’	Sefc et al. (2000)	50°C
			R 5’-TGCTTTTGTCGTGTTTGAGATGTTG-3’
	DCA05 (6-FAM)	(GA)15	F 5'-AACAAATCCCATACGAACTGCC-3'	Sefc et al. (2000)	50°C
			R 5'-CGTGTTGCTGTGAAGAAAATCG-3'
	DCA09 (PET)	(GA)23	F 5'-AATCAAAGTCTTCCTTCTCATTTCG-3'	Sefc et al. (2000)	55°C
			R 5'-GATCCTTCCAAAAGTATAACCTCTC-3'
	DCA13 (VIC)	(CA)15	F 5'-GATCAGATTAATGAAGATTTGGG -3'	Sefc et al. (2000)	55°C
			R 5'-AACTGAACCTGTGTATCTTGCATCC-3'
	DCA15 (6-FAM)	(CA)3G(AC)14	F 5'-GATCTTGTCTGTATATCCACAC -3'	Sefc et al. (2000)	50°C
			R 5'-TATACCTTTTCCATCTTGACGC -3'
	DCA17 (VIC)	(GT)9(AT)7AGATA(AGA)38	F 5'GATCAAATTCTACCAAAAATATA -3	Sefc et al. (2000)	50°C
			R 5'-TAATTTTTGGCACGTAGTATTGG -3'
	DCA18 (PET)	(CA)4 CT(CA)3(GA)19	F 5'-AAGAAAGAAAAAGGCAGAATTAAGC-3	Sefc et al. (2000)	50°C
			R 5'-GTTTTCGTCTCTCTACATAAGTGAC-3'
	GAPU71b (PET)	GA(AG)6(AAG)8	F 5'-GATCAAAGGAAGAAGGGGATAAA-3'	Carriero et al. (2002)	57-60°C
			R 5'-ACAACAAATCCGTACGCTTG-3'
	GAPU101(NED)	(GA)8(G)3(AG)3	F 5'-CATGAAAGGAGGGGGACATA -3'	Carriero et al. (2002)	57-60°C
			R 5'-GGCACTTGTTGTGCAGATTG -3'
	EMOL (NED)	(GA)12	F 5'-CTTTCCAATATGGGCTCTCG -3'	De La Rosa et al. (2002)	50°C
			R 5'-ATGGCACTTTACGGGAAAAA -3'
	EMO90 (VIC)	(AC)10	F 5'-CATCCGGATTTCTTGCTTTT-3'	De La Rosa et al. (2002)	50°C
			R 5'-AGCGAATGTAGCTTTGCATGT-3'

## Sheet: Supplementary Table 5
	Supplementary Table 5. Sanitary status “virus–free and virus–tested” (DM 20/11/2006)
	Pathogen	Sanitary status
		Acronym	Virus-free (VF)	Virus-tested (VT)
	VIRUSES			X
	Arabis mosaic	ArMV	X	X
	Cherry leafroll	CLRV	X	X
	Strawberry latent ringspot	SLRV	X	-
	Cucumber mosaic	CMV	X	X
	Olive latent 1	OLV-1	X	-
	Olive latent 2	OLV-2	X	X
	Olive leaf yellowing associated	OLYaV	X	-
	Tobacco necrosis virus	TNV	X
	FUNGI			X
	Verticillium dahliae		X
	BACTERIA			X
	Pseudomonas syringae pv syringae		X

## Sheet: Supplementary Table 6
	Supplementary Table 6. Genetic indices obtained by SSR markers for the clusters: a) cluster I, b) cluster II, c) cluster III, resulting by the Neighbor Joining Analysis. Na, number of observed alleles; Ne, effective alleles; Ho, observed heterozygosity; He, expected heterozygosity; F, fixation index; PIC, polymorphic information content.
	a) Cluster I (11 accessions)
	Locus	Na	Ne	Ho	He	F	PIC
	DCA03	8	6.54054	0.909091	0.847107	-0.0731707	0.828
	DCA05	7	3.78125	0.818182	0.735537	-0.11236	0.709
	DCA09	8	6.06061	0.9	0.835	-0.0778443	0.814
	DCA13	7	4.17241	0.545455	0.760331	0.282609	0.732
	DCA15	4	2.29885	0.3	0.565	0.469027	0.509
	DCA17	8	4.84	0.727273	0.793388	0.0833333	0.767
	DCA18	7	4.54545	0.6	0.78	0.230769	0.748
	GAPU71b	6	4.17241	0.818182	0.760331	-0.076087	0.724
	GAPU101	7	4.24561	0.818182	0.764463	-0.0702703	0.738
	EMO90	5	3.78125	0.545455	0.735537	0.258427	0.697
	EMOL	3	2.05085	0.181818	0.512397	0.645161	0.444
	TOTAL	70
	Mean	6.36364	4.22629	0.65124	0.735372	0.141781	0.700909
	b) Cluster II (87 accessions)
	Locus	Na	Ne	Ho	He	F	PIC
	DCA03	11	5.87655	0.850575	0.829832	-0.024996	0.811
	DCA05	11	5.62333	0.747126	0.822169	0.0912743	0.801
	DCA09	21	14.1477	0.781609	0.929317	0.158942	0.925
	DCA13	14	4.59522	0.488372	0.782382	0.375788	0.76
	DCA15	12	5.73425	0.666667	0.825609	0.192516	0.805
	DCA17	21	9.32258	0.611765	0.892734	0.314729	0.883
	DCA18	26	12.1022	0.8	0.91737	0.127942	0.912
	GAPU71b	11	7.13048	0.827586	0.859757	0.0374184	0.845
	GAPU101	15	9.2973	0.848837	0.892442	0.0488599	0.883
	EMO90	11	6.45819	0.655172	0.845158	0.224793	0.827
	EMOL	9	2.53418	0.360465	0.605395	0.404578	0.562
	TOTAL	162
	Mean	14.7273	7.52927	0.69438	0.836561	0.17744	0.819455
	c) Cluster III (137 accessions)
	Locus	Na	Ne	Ho	He	F	PIC
	DCA03	10	6.27515	0.816176	0.840641	0.0291025	0.824
	DCA05	11	3.64059	0.742647	0.725319	-0.0238903	0.701
	DCA09	15	10.7392	0.865672	0.906883	0.0454434	0.899
	DCA13	8	2.75723	0.421053	0.637317	0.339336	0.613
	DCA15	7	3.15256	0.315789	0.682797	0.537506	0.644
	DCA17	16	4.8613	0.651852	0.794294	0.179331	0.77
	DCA18	13	6.25287	0.764706	0.840074	0.0897155	0.822
	GAPU71b	7	3.99233	0.837037	0.74952	-0.116764	0.712
	GAPU101	7	5.21286	0.848485	0.808167	-0.0498882	0.781
	EMO90	8	3.20345	0.583942	0.687836	0.151046	0.648
	EMOL	4	1.40687	0.0875912	0.2892	0.697126	0.272
	TOTAL	106
	Mean	9.63636	4.68131	0.63045	0.723823	0.170733	0.698727

## Sheet: Supplementary Table 7
	Supplementary Table 7. Results of he phytosanitary status for the 129 olive accessions assessed either for the presence of viruses listed in the phytosanitary requirements (Supplementary Table 5) and for the bacterium Xylella fastidiosa. The accessions submitted to the sanitation treatments, the "helathy plants" produced and the primary sources obtained are reported.
	VARIETA'	CODICE REGEROP	Xylella fastidiosa	VIRUS								Sanitation treatments*	N. of "healthy plants"	Primary sources**
				OLYaV	CLRV	ArMV	SLRV	CMV	OLV-1	OLV-2	TNV
	BAMBINA	BMB0E155RAGU	neg	pos	neg	neg	neg	neg	neg	neg	neg	A	1
	BAMBINA GRAVINA	BMB0E155PEPE	neg	pos	neg	neg	neg	neg	neg	neg	neg
	BARONE DI MONTEPROFICO	BRN0B822TREM	neg	pos	neg	neg	neg	neg	neg	neg	neg
	BIANCA	BNC0C424SALO	neg	neg	neg	neg	neg	neg	neg	neg	neg	A
	BUTIRRA DI MELPIGNANO	BTR0F117GAET	neg	neg	neg	neg	neg	neg	neg	neg	neg
	CADUTA MORTA	CDT0L109BELL	neg	pos	pos	neg	neg	neg	neg	neg	neg	A
	CANUA 1	CNA0A893MONT	neg	pos	neg	neg	neg	neg	neg	neg	neg
	CANUA P1	CNA2A893SORG	neg	pos	neg	neg	neg	neg	neg	neg	neg
	CAZZALORA	CZZ0A514PACE	neg	pos	neg	neg	neg	neg	neg	neg	neg
	CELLINA 1	CLL1B822TREM	neg	pos	neg	neg	neg	neg	neg	neg	neg
	CELLINA 4	CLL4B822TREM	neg	pos	neg	neg	neg	neg	neg	neg	neg
	CELLINA 6	CLL6B822TREM	neg	pos	neg	neg	neg	neg	neg	neg	neg
	CELLINA 7	CLL7B822TREM	neg	pos	neg	neg	neg	neg	neg	neg	neg
	CELLINA 8	CLL8B822TREM	neg	neg	neg	neg	neg	neg	neg	neg	neg
	COLMONA	CLM0E036GIRI	neg	pos	neg	neg	neg	neg	neg	neg	neg	A	2
	COLOZZESE	CLZ0B822TREM	neg	neg	neg	neg	neg	neg	neg	neg	neg
	CORNALE	CRN0C424VENE	neg	pos	neg	neg	neg	neg	neg	neg	neg	A	3	√
	CORNETTO CHIEUTI	CRN0C633DINO	neg	pos	neg	neg	neg	neg	neg	neg	neg
	CORNOLA	CRN0B822TREM	neg	pos	neg	neg	neg	neg	neg	neg	neg
	CORNULARA	CRN0E538CENT	neg	pos	neg	neg	neg	neg	neg	neg	neg
	DAOLI	DLI0C424VENE	neg	pos	pos	neg	neg	neg	neg	neg	neg	A	2	√
	DI CANNA	DCN0G787DILO	neg	pos	neg	neg	neg	neg	neg	neg	neg
	DOLCE DI CASSANO	DLC0B998SPIN	neg	pos	neg	neg	neg	neg	neg	neg	neg	A	2	√
	DOLCE PAESANA	DLC0A894TROT	neg	pos	neg	neg	neg	neg	neg	neg	neg
	DONNA FRANCESCA	DNF0F262MAST	neg	pos	neg	neg	neg	neg	neg	neg	neg	A	3
	DRITTA 1	DRT0A015ROFI	neg	pos	neg	neg	neg	neg	neg	neg	neg	B	1	√
	DRITTA 2	DRT0A015LEPO	neg	pos	neg	neg	neg	neg	neg	neg	neg
	FRA MICHELE	FRM0A225SCIA	neg	pos	neg	neg	neg	neg	neg	neg	neg
	FRAGILE	FRG0A893COLA	neg	pos	neg	neg	neg	neg	neg	neg	neg
	FRAGOLINO	FRG0C633PISC	neg	pos	neg	neg	neg	neg	neg	neg	neg
	GRAPPA	GRP0G187VERA	neg	pos	neg	neg	neg	neg	neg	neg	neg
	GRAPPOLO	GRP0D508LEGR	neg	pos	neg	neg	neg	neg	neg	neg	neg
	GROSSA DI SPAGNA	GRS0A463MAGN	neg	pos	neg	neg	neg	neg	neg	neg	neg	A
	LAMA NISI	LMN0G187MONT	neg	pos	pos	neg	neg	neg	neg	neg	neg
	LCELLIN	LCL0C134BELL	neg	pos	neg	neg	neg	neg	neg	neg	neg
	LEUCOCARPA 1	LCC0A463MAGN	neg	pos	neg	neg	neg	neg	neg	neg	neg	A	1	√
	LIMONGELLA	LMN0G787LAGH	neg	pos	neg	neg	neg	neg	neg	neg	neg	A	3
	LUNGA DOLCE S. SEVERO	LNG0I158PICC	neg	pos	neg	neg	neg	neg	neg	neg	neg
	MARINA	MRN0I158MALI	neg	pos	neg	neg	neg	neg	neg	neg	neg
	MARINESE	MRN0C514TUMM	neg	pos	neg	neg	neg	neg	neg	neg	neg	B	1	√
	MARTUCCI 1	MRT1L571MART	neg	pos	neg	neg	neg	neg	neg	neg	neg
	MARTUCCI 2	MRT2L571MART	neg	neg	neg	neg	neg	neg	neg	neg	neg
	MATARRESE	MTR0L472CARE	neg	pos	neg	neg	neg	neg	neg	neg	neg	A	3
	MELILL 1	MLL1H986IERO	neg	pos	neg	neg	neg	neg	neg	neg	neg
	MELILL 2	MLL2H986IERO	neg	pos	neg	neg	neg	neg	neg	neg	neg
	MENNELLA	MNN0C424VENE	neg	pos	neg	neg	neg	neg	neg	neg	neg	B	3	√
	MOROSINO	MRS0L273PIAN	neg	pos	neg	neg	neg	neg	neg	neg	neg	A	2	√
	NOCELLA	NCL0I172BENE	neg	pos	neg	neg	neg	neg	neg	neg	neg
	NOLCA 2	NLC0A883DEFE	neg	pos	neg	neg	neg	neg	neg	neg	neg	A	1
	OGLIAROLA 1	OGL1B822TREM	neg	pos	neg	neg	neg	neg	neg	neg	neg
	OGLIAROLA 2	OGL2B822TREM	neg	pos	neg	neg	neg	neg	neg	neg	neg
	OGLIAROLA 3	OGL3B822TREM	neg	pos	neg	neg	neg	neg	neg	neg	neg
	OGLIAROLA 4	OGL4B822TREM	neg	pos	neg	neg	neg	neg	neg	neg	neg
	OGLIAROLA 5	OGL5B822TREM	neg	pos	neg	neg	neg	neg	neg	neg	neg
	OGLIAROLA 6	OGL6B822TREM	neg	pos	neg	neg	neg	neg	neg	neg	neg
	OGLIAROLA 7	OGL7B822TREM	neg	pos	neg	neg	neg	neg	neg	neg	neg
	OGLIAROLA 8	OGL8B822TREM	neg	pos	neg	neg	neg	neg	neg	neg	neg
	OGLIAROLA	GLR0H986IERO	neg	neg	neg	neg	neg	neg	neg	neg	neg
	OGLIAROLA BICCARI	GLR0A854DADD	neg	pos	neg	neg	neg	neg	neg	neg	neg	B	1	√
	OLIVA DOLCE	LVD0F027MOND	neg	pos	neg	neg	neg	neg	neg	neg	neg
	ORNELLA	ORN0B822TREM	neg	pos	neg	neg	neg	neg	neg	neg	neg
	PASOLA OSTUNI	PSL0G187MONT	neg	pos	pos	neg	neg	neg	neg	neg	neg	A
	PASOLINA	PSL0C134DILO	neg	pos	neg	neg	neg	neg	neg	neg	neg
	PEPPERINELLA CHIEUTI 1	PPP0C633SERV	neg	pos	pos	neg	neg	neg	neg	neg	neg	A	3
	PEPPERINELLA CHIEUTI 2	PPP0C633VITI	neg	neg	pos	neg	neg	neg	neg	neg	neg
	PEPPINO LEO	PPP0B998PETR	neg	pos	neg	neg	neg	neg	neg	neg	neg	B
	PERANZANA 2	PRN0I158PICC	neg	pos	neg	neg	neg	neg	neg	neg	neg
	PERANZANA 3	PRN0I158RUSS	neg	pos	neg	neg	neg	neg	neg	neg	neg
	PIANGENTE PRODUTTIVA	PNG0A893COLA	neg	pos	neg	neg	neg	neg	neg	neg	neg
	PINZUTA 1	PNZ0F376DONG	neg	pos	neg	neg	neg	neg	neg	neg	neg	A	1
	PIZZUTA 2	PZZ1M132GRAZ	neg	pos	neg	neg	neg	neg	neg	neg	neg
	PIZZUTA ESTERNA GRAZIANO	PZZ2M132GRAZ	neg	pos	neg	neg	neg	neg	neg	neg	neg
	PIZZUTA SEPPUNISI	PZZ0C424MONT	neg	pos	neg	neg	neg	neg	neg	neg	neg	B	3
	PRIMAMEZZANA 3	PRM3H926MORC	neg	pos	neg	neg	neg	neg	neg	neg	neg	A	1	√
	PRIMAMEZZANA 4	PRM4H926MORC	neg	pos	neg	neg	neg	neg	neg	neg	neg
	PROVENZALE	PRV0C633PALM	neg	pos	neg	neg	neg	neg	neg	neg	neg	A	3	√
	PROVENZALE CHIEUTI (FG)	PRV0C633PISC	neg	pos	neg	neg	neg	neg	neg	neg	neg
	PRUVENZALE	PRV0H986IERO	neg	pos	neg	neg	neg	neg	neg	neg	neg
	RACIOPPA 2	RCP0A892CHIM	neg	pos	neg	neg	neg	neg	neg	neg	neg	B	1	√
	RACIUEPP	RCP0A893COLA	neg	pos	neg	neg	neg	neg	neg	neg	neg
	RAVECE 1	RVC0G312CALI	neg	neg	neg	neg	neg	neg	neg	neg	neg		3	√
	RAVECE 2	RCV0G125MICH	neg	pos	neg	neg	neg	neg	neg	neg	neg	B	2
	ROSCIOLA 2	RSC0I641FERR	neg	pos	neg	neg	neg	neg	neg	neg	neg	A	3	√
	ROSCIOLA SERRA	RSC2I641FERR	neg	pos	neg	neg	neg	neg	neg	neg	neg
	ROTONDELLA 1	RTN0C514TUMM	neg	pos	neg	neg	neg	neg	neg	neg	neg	A
	ROTONDELLA 2	RTN0I158MALI	neg	pos	neg	neg	neg	neg	neg	neg	neg
	ROTONDELLA O ROSCIOLA	RTN0G604DERO	neg	pos	neg	neg	neg	neg	neg	neg	neg	A	1
	RUMANELLA 1	RMN0H986IERO	neg	neg	neg	neg	neg	neg	neg	neg	neg
	RUMANELLA 2	RMN0I158MALI	neg	pos	neg	neg	neg	neg	neg	neg	neg
	RUMANELLA GRAZIANO	RMN1M132GRAZ	neg	pos	neg	neg	neg	neg	neg	neg	neg	B	3	√
	RUMANELLONE	RML0H986IERO	neg	neg	neg	neg	neg	neg	neg	neg	neg
	S. GIOVANNI	SNG0I053SORA	neg	pos	neg	neg	neg	neg	neg	neg	neg
	SAN FRANCESCO	SNF0A883BELL	neg	pos	neg	neg	neg	neg	neg	neg	neg
	SANGUINELLA	SNG0G312MORS	neg	pos	neg	neg	neg	neg	neg	neg	neg	B	3	√
	SANNICANDRESE	SNN0I053CHIM	neg	pos	neg	neg	neg	neg	neg	neg	neg
	SANTA CATERINA	SCT0A854DADD	neg	neg	neg	neg	neg	neg	neg	neg	neg
	SENZA PANE	SNZ0B998TROT	neg	pos	neg	neg	neg	neg	neg	neg	neg
	SEPPUNISI	SPP1C424MONT	neg	neg	neg	neg	neg	neg	neg	neg	neg
	SESSANA	SSS0G187MONT	neg	pos	neg	neg	neg	neg	neg	neg	neg	B	2
	SIGNORA FRANCESCA	SGF0I053SORA	neg	pos	neg	neg	neg	neg	neg	neg	neg
	SILLETTA1	SLL0H643PIRO	neg	neg	neg	neg	neg	neg	neg	neg	neg
	SILLETTI	SLL0L220CIVI	neg	pos	neg	neg	neg	neg	neg	neg	neg	A	2
	SPACCATELLA	SPC0I158MALI	neg	neg	neg	neg	neg	neg	neg	neg	neg
	SPERONE GALLO INTERNO, FRANTOIO	SPR0M132GRAZ	neg	pos	neg	neg	neg	neg	neg	neg	neg	A	2	√
	SPERONE GROSSA SESSANA	SPR0G187MONT	neg	pos	neg	neg	neg	neg	neg	neg	neg
	SPINA	SPN0C424VENE	neg	pos	neg	neg	neg	neg	neg	neg	neg	A	3
	STELLETTA	STL0G291SORG	neg	pos	neg	neg	neg	neg	neg	neg	neg
	STINGI O PENDOLINO	STN0M132GRAZ	neg	pos	neg	neg	neg	neg	neg	neg	neg
	TERMITE DEL MEDICO	TRM0F262MAST	neg	pos	neg	neg	neg	neg	neg	neg	neg	A
	TERMITE DI BITETTO2	TRM0A892RUTI	neg	pos	neg	neg	neg	neg	neg	neg	neg
	TONDA DOLCE PICCOLANTONIO	TND0I158PICC	neg	pos	neg	neg	neg	neg	neg	neg	neg
	TONDA OSTUNI	TND0G187MONT	neg	pos	neg	neg	neg	neg	neg	neg	neg	A	3
	TONDINA	TND0I158RUSS	neg	pos	neg	neg	neg	neg	neg	neg	neg	B	2
	TORREMAGGIORESE	TRM0I158PIAN	neg	neg	pos	neg	neg	neg	neg	neg	neg	B	3	√
	TRIGNA	TRG0A015LEPO	neg	pos	neg	neg	neg	neg	neg	neg	neg
	TRIGNO	TRG0A015PIRR	neg	pos	neg	neg	neg	neg	neg	neg	neg	B	1	√
	TUNNELLA	TNN0C633PISC	neg	pos	neg	neg	neg	neg	neg	neg	neg	A	1	√
	UACCDAIN	CCD0A893SORG	neg	pos	neg	neg	neg	neg	neg	neg	neg
	UACCIDIN 2	CCD0I053SORG	neg	pos	neg	neg	neg	neg	neg	neg	neg
	UCCELLINA O ZIBIFERO	CCL0I072ROVE	neg	pos	neg	neg	neg	neg	neg	neg	neg
	UNKNOWN 01	SCN0B822TREM	neg	pos	neg	neg	neg	neg	neg	neg	neg
	UNKNOWN 13	SCN3A893COLA	neg	pos	neg	neg	neg	neg	neg	neg	neg	A	1
	UNKNOWN DA MENSA	SDM0A893COLA	neg	pos	neg	neg	neg	neg	neg	neg	neg
	UNKNOWN GRAZIANO	SCN2M132GRAZ	neg	neg	neg	neg	neg	neg	neg	neg	neg
	UNKNOWN14	SCN1A893COLA	neg	neg	neg	neg	neg	neg	neg	neg	neg		1
	UNKNOWN 2 COLA	SCN2A893COLA	neg	neg	neg	neg	neg	neg	neg	neg	neg		1
	UOVO DI PICCIONE	VDP0F027MOND	neg	pos	neg	neg	neg	neg	neg	neg	neg	A	3
	USCIANA	USC0B822TREM	neg	pos	neg	neg	neg	neg	neg	neg	neg
	ZIBIMBOLO	ZBM0I158MALI	neg	pos	neg	neg	neg	neg	neg	neg	neg
	* sanitation treatments: (A) in vivo thermoterapy and (B) in vitro thermoterapy followed by micrografting
	** "virus-free" plants also genetically and pomologically characterized compliant to the phytosanitary status reported in Annex I of DDG 6/12/2016
